# Supplementary material for: National Dog Survey: Describing UK Dog and Ownership Demographics
Source: Animals (Basel). 2023 Mar 16;13(6):1072. doi: 10.3390/ani13061072 (PMC10044414; doi:10.3390/ani13061072)
Supplement: Supplementary file 1 [file animals-13-01072-s001.zip]

Archive with 1 entries (1 files):
- animals-2279877-supplementary.pdf
